# Supplementary material for: Platelet Activation in Ovarian Cancer Ascites: Assessment of GPIIb/IIIa and PF4 in Small Extracellular Vesicles by Nano-Flow Cytometry Analysis
Source: Cancers (Basel). 2022 Aug 24;14(17):4100. doi: 10.3390/cancers14174100 (PMC9454670; doi:10.3390/cancers14174100)
Supplement: Supplementary file 1 [file cancers-14-04100-s001.zip]

Archive with 1 entries (1 files):
- cancers-1825325-supplementary.pdf
